# Supplementary material for: Molecular Heterogeneity of Ewing Sarcoma as Detected by Ion Torrent Sequencing
Source: PLoS One. 2016 Apr 14;11(4):e0153546. doi: 10.1371/journal.pone.0153546 (PMC4831808; doi:10.1371/journal.pone.0153546)
Supplement: S3 Table — (XLSX) [file pone.0153546.s004.xlsx]

## Sheet: Sheet1
Samples	Ki-67	Locus	Gene	Transcript	Function	Exon	Protein	Coding	Variant frequecy (%)	Sift	PolyPhen-2	COSMIC ID	Protein domains
T3	0.4	chr16:68835620	CDH1	NM_004360.3	missense	3	p.Leu71Phe	c.211C>T	8.15	0.03	0.083	704381	cadherin prodomain
T2	0.03	chr2:212530175	ERBB4	NM_005235.2	missense	15	p.His582Tyr	c.1744C>T	6.07	0	0.652	1405175
T3	0.4	chr4:153247367	FBXW7	NM_033632.3	nonsense	10	p.Arg479Ter	c.1435C>T	5.41			206697; 206699	WD40 repeat
T3	0.4	chr10:123279675	FGFR2	NM_022970.3	missense	7	p.Pro253Ser	c.757C>T	17.27	0.04	0.093	1346291; 1346294; 1346293
T3	0.4	chr10:123279674	FGFR2	NM_022970.3	missense	7	p.Pro253Leu	c.758C>T	10.53			537803; 537802
T3	0.4	chr12:121432068	HNF1A	NM_000545.5	missense	4	p.Arg272His	c.815G>A	7.25	0	1	24933
T3	0.4	chr12:121431416	HNF1A	NM_000545.5	missense	3	p.Gly207Asp	c.620G>A	5.2	0	0.998	24931	homeobox domain
T3	0.4	chr11:534286	HRAS	NM_001130442.1	missense	2	p.Gly13Ser	c.37G>A	7.19	0.01	0.819	487	small GTPase superfamily ARF/SAR type
T2	0.03	chr2:209113113	IDH1	NM_005896.3	missense	4	p.Arg132Cys	c.394C>T	6.69	0	0.259	28747	isopropylmalate dehydrogenase-like domain
T3	0.4	chr4:55602710	KIT	NM_000222.2	missense	18	p.Cys844Tyr	c.2531G>A	5.21	0	1	133780	Serine-threonine/tyrosine-protein kinase catalytic domain
T3	0.4	chr4:55593679	KIT	NM_000222.2	nonsense	11	p.Trp582Ter	c.1745G>A	19.37			36305
T3	0.4	chr9:139390861	NOTCH1	NM_017617.3	nonsense	34	p.Gln2444Ter	c.7330C>T	6.32			27925
T3	0.4	chr1:115256566	NRAS	NM_002524.4	missense	3	p.Glu49Lys	c.145G>A	6.05	0	0.092	14199	small GTPase superfamily ARF/SAR type
T3	0.4	chr1:115258753	NRAS|CSDE1	NM_002524.4| NM_001242891.1	missense	2	p.Gly10Glu	c.29G>A	8.9			24850	small GTPase superfamily ARF/SAR type
T3	0.4	chr4:55141031	PDGFRA	NM_006206.4	nonsense	12	p.Trp559Ter	c.1677G>A	56.11			3365748
T3	0.4	chr10:89624255	PTEN	NM_000314.4	missense	1	p.Ser10Asn	c.29G>A	5.15	0	0.247	5049
T3	0.4	chr10:89624270	PTEN	NM_000314.4	missense	1	p.Arg15Lys	c.44G>A	5.11	0.02	0.001	5064
T3	0.4	chr10:89624284	PTEN	NM_000314.4	missense	1	p.Gly20Arg	c.58G>A	5	0	0.976	1349467
T3	0.4	chr10:89720711	PTEN	NM_000314.4	missense	8	p.Glu288Lys	c.862G>A	5.37	0.29	0.081	5055	Tensin phosphatase, C2domain
T8	0.3	chr12:112888199	PTPN11	NM_002834.3	missense	3	p.Ala72Val	c.215C>T	28.05	0	0.987	13015	SH2 domain
T3	0.4	chr18:48591864	SMAD4	NM_005359.5	missense	9	p.Ser343Pro	c.1027T>C	5.85	0.01	0.074	1389059	SMAD domain Dwarfin-type
T3	0.4	chr20:36031762	SRC	NM_198291.2	nonsense	14	p.Gln531Ter	c.1591C>T	10.06			1369
T3	0.4	chr3:10191488	VHL	NM_000551.3	nonsense	3	p.Arg161Ter	c.481C>T	15.58			17612	von Hippel-Lindau disease tumor suppressor, beta/alpha domain
T3	0.4	chr3:10188207	VHL	NM_000551.3	nonsense	2	p.Trp117Ter	c.350G>A	20.6			17862
T3	0.4	chr9:21971062	CDKN2A	NM_000077.4	missense	2	p.Arg99Gln	c.296G>A	14.97			13618	Ankyrin repeats
T3	0.4	chr9:21971147	CDKN2A	NM_000077.4	missense	2	p.Asn71Asp	c.211A>G	6.6	0.1	0.994	99726	Ankyrin repeats
T3	0.4	chr9:21971189	CDKN2A	NM_000077.4	missense	2	p.Ala57Thr	c.169G>A	12.72	1	0.06	310017	Ankyrin repeats
T18	0.4	chr9:21971015	CDKN2A	NM_000077.4	missense	2	p.Val115Leu	c.343G>T	58.04	0.82	0.053	13227	Ankyrin repeats
T2	0.03	chr12:25398282	KRAS	NM_033360.3	missense	2	p.Gly13Ser	c.37G>A	6.69	0.01	0.952	528	Small GTPase superfamily
T8	0.3	chr12:25398284	KRAS	NM_033360.3	missense	2	p.Gly12Asp	c.35G>A	24.33	0	0.803	521; 1135366	Small GTPase superfamily
T2	0.03	chr3:178916936	PIK3CA	NM_006218.2	missense	2	p.Arg108His	c.323G>A	10.98	0.01	1	27497	PI3K ABD domain=P85
T3	0.4	chr3:178936070	PIK3CA	NM_006218.2	missense	10	p.Asp538Asn	c.1612G>A	11.06	0.01	1	21467; 729821	phosphoinositide 3-kinase,accessory(PIK) domain
T3	0.4	chr10:43609955	RET	NM_020975.4	missense	11	p.Thr636Met	c.1907C>T	25.41	0.03	0.369	72408
T3	0.4	chr19:1223125	STK11	NM_000455.4	missense	8	p.Phe354Leu	c.1062C>G	21.01	0.2	0.025	21360
T1	0.5	chr19:1223125	STK11	NM_000455.4	missense	8	p.Phe354Leu	c.1062C>G	54.91	0.2	0.025	21360
T17	0.5	chr19:1223125	STK11	NM_000455.4	missense	8	p.Phe354Leu	c.1062C>G	48.8	0.2	0.025	21360
T3	0.4	chr19:1223111	STK11	NM_000455.4	missense	8	p.Asp350Asn	c.1048G>A	19.78	0.14	0.22	1390434
T3	0.4	chr5:112175166	APC	NM_000038.5	missense	16	p.Thr1292Met	c.3875C>T	15.79	0.01	0.349	1432296	cysteine rich repeat
T2	0.03	chr5:112175345	APC	NM_000038.5	missense	16	p.Val1352Ile	c.4054G>A	5.39	0.03	0.978	27998	cysteine rich repeat
T3	0.4	chr5:112175396	APC	NM_000038.5	missense	16	p.Pro1369Ser	c.4105C>T	7.18	0	1	1432353	cysteine rich repeat
T4	0.35	chr5:112174658	APC	NM_000038.5	nonsense	16	p.Gln1123Ter	c.3367C>T	6.34			1432255
T10	0.8	chr4:55972974	KDR	NM_002253.2	missense	11	p.Gln472His	c.1416A>T	53.42			149673
T9	0.3	chr4:55972974	KDR	NM_002253.2	missense	11	p.Gln472His	c.1416A>T	49.79			149673
T8	0.3	chr4:55972974	KDR	NM_002253.2	missense	11	p.Gln472His	c.1416A>T	100			149673
T7	0.08	chr4:55972974	KDR	NM_002253.2	missense	11	p.Gln472His	c.1416A>T	99.14			149673
T18	0.4	chr4:55972974	KDR	NM_002253.2	missense	11	p.Gln472His	c.1416A>T	100			149673
T17	0.5	chr4:55972974	KDR	NM_002253.2	missense	11	p.Gln472His	c.1416A>T	50.46			149673
T12	0.1	chr4:55972974	KDR	NM_002253.2	missense	11	p.Gln472His	c.1416A>T	48.13			149673
T11	0.4	chr4:55972974	KDR	NM_002253.2	missense	11	p.Gln472His	c.1416A>T	52.34			149673
T16	0.5	chr4:55972974	KDR	NM_002253.2	missense	11	p.Gln472His	c.1416A>T	61.34			149673
T20	0.2	chr4:55972974	KDR	NM_002253.2	missense	11	p.Gln472His	c.1416A>T	87.32			149673
T13	0.2	chr4:55972974	KDR	NM_002253.2	missense	11	p.Gln472His	c.1416A>T	100			149673
T15	0.6	chr4:55972974	KDR	NM_002253.2	missense	11	p.Gln472His	c.1416A>T	35.08			149673
T3	0.4	chr4:55961055	KDR	NM_002253.2	missense	21	p.Arg962His	c.2885G>A	6.65			327103	Catalytic domain of the Protein Tyrosine Kinase
T3	0.4	chr17:7578547	TP53	NM_001276760.1	missense	5	p.Pro89Leu	c.266C>T	5.01			44677	P53 DNA-binding domain
T3	0.4	chr7:55211097	EGFR	NM_005228.3	missense	3	p.Glu114Lys	c.340G>A	10.99	0.05	0.019	174732	L-Domain
T2	0.03	chr7:55242466	EGFR	NM_005228.3	missense	19	p.Glu746Lys	c.2236G>A	5.01	0.01	0.73	13184	Protein tyrosine kinase
T5	0.3	chr7:55249130	EGFR|EGFR-AS1	NM_005228.3| NR_047551.1	missense|	20|2	p.Gly810Ser|	c.2428G>A	5.47	0.09	0.996	13192	Protein tyrosine kinase
T10	0.8	chr3:37067240	MLH1	NM_000249.3	missense	12	p.Val384Asp	c.1151T>A	50.9	0	1	26085
T18	0.4	chr3:37067240	MLH1	NM_000249.3	missense	12	p.Val384Asp	c.1151T>A	50.9	0	1	26085
T20	0.2	chr3:37067240	MLH1	NM_000249.3	missense	12	p.Val384Asp	c.1151T>A	45.7	0	1	26085
T19	0.1	chr3:37067240	MLH1	NM_000249.3	missense	12	p.Val384Asp	c.1151T>A	49.55	0	1	26085
